# Supplementary material for: Novel regulators of islet function identified from genetic variation in mouse islet Ca2+ oscillations
Source: eLife. 2023 Oct 3;12:RP88189. doi: 10.7554/eLife.88189 (PMC10547476; doi:10.7554/eLife.88189)
Supplement: Supplementary file 2. — This table of proteins indicates the subset of proteins meeting our selection criteria (Supplementary file 1) that did not have any results in Pubmed, Google Scholar, or Google for any alias and the term ‘insulin secretion’, suggesting that they may be understudied in islet biology. The gene symbols for the mouse gene and human orthologue are indicated. The ‘Mouse?’ column indicates whether a knockout mouse with metabolic phenotypes exists (identified from sources in the subsequent ‘Source’ column). The ‘Drug?’ column similarly indicates whether any source (indicated in the following ‘Source’ column) shows existing compound(s) targeting the protein. Finally, the ‘Secreted?’ column indicates whether any source (indicated in the subsequent ‘Source’ column) shows an isoform of the protein to be secreted. [file elife-88189-supp2.xlsx]

## Sheet: Sheet2
Supplemental file 2
Mouse Gene	Human orthologue	Metabolic mouse?	Source	Drug?	Source	Secreted?	Source
Ctsb	CTSB	Y	MGI	Y	PMID: 34718717	Y	https://www.frontiersin.org/articles/10.3389/fcell.2019.00299/full
Prdx5	PRDX5	Y	MGI	Y	PMID: 34718717	Y	https://www.science.org/doi/10.1126/scisignal.aaz0274?url_ver=Z39.88-2003&rfr_id=ori:rid:crossref.org&rfr_dat=cr_pub%20%200pubmed
M6pr	M6PR	Y	MGI	Y	PMID: 34718717	Y	https://www.science.org/doi/10.1126/scisignal.aaz0274?url_ver=Z39.88-2003&rfr_id=ori:rid:crossref.org&rfr_dat=cr_pub%20%200pubmed
Pnp	PNP	Y	MGI	Y	PMID: 34718717	Y	https://www.science.org/doi/10.1126/scisignal.aaz0274?url_ver=Z39.88-2003&rfr_id=ori:rid:crossref.org&rfr_dat=cr_pub%20%200pubmed
Acp1	ACP1	Y	MGI	Y	PMCID: PMC8939909	Y	https://www.science.org/doi/10.1126/scisignal.aaz0274?url_ver=Z39.88-2003&rfr_id=ori:rid:crossref.org&rfr_dat=cr_pub%20%200pubmed
Tkt	TKT	Y	MGI	Y	PMID: 34718717	Y	https://www.science.org/doi/10.1126/scisignal.aaz0274?url_ver=Z39.88-2003&rfr_id=ori:rid:crossref.org&rfr_dat=cr_pub%20%200pubmed
Icam1	ICAM1	Y	MGI	Y	PMID: 34718717	Y	PMCID: PMC8903615
Dpp8	DPP8	Y	MGI	Y	PMID: 34718717
Sik3	SIK3	Y	MGI	Y	PMID: 34718717
Aak1	AAK1	Y	MGI	Y	PMID: 34718717
Acadvl	ACADVL	Y	MGI			Y	https://www.science.org/doi/10.1126/scisignal.aaz0274?url_ver=Z39.88-2003&rfr_id=ori:rid:crossref.org&rfr_dat=cr_pub%20%200pubmed
Srsf3	SRSF3	Y	MGI			Y	https://www.science.org/doi/10.1126/scisignal.aaz0274?url_ver=Z39.88-2003&rfr_id=ori:rid:crossref.org&rfr_dat=cr_pub%20%200pubmed
Dnaja1	DNAJA1	Y	MGI			Y	DOI: 10.1681/ASN.2008040406
Ywhab	YWHAB	Y	MGI			Y	PMCID: PMC8903615
Flot1	FLOT1	Y	MGI			Y	https://www.science.org/doi/10.1126/scisignal.aaz0274?url_ver=Z39.88-2003&rfr_id=ori:rid:crossref.org&rfr_dat=cr_pub%20%200pubmed
Hbs1l	HBS1L	Y	MGI			Y	DOI: 10.1681/ASN.2008040406
Rcn2	RCN2	Y	MGI			Y	https://www.science.org/doi/10.1126/scisignal.aaz0274?url_ver=Z39.88-2003&rfr_id=ori:rid:crossref.org&rfr_dat=cr_pub%20%200pubmed
Farsa	FARSA	Y	MGI			Y	https://www.science.org/doi/10.1126/scisignal.aaz0274?url_ver=Z39.88-2003&rfr_id=ori:rid:crossref.org&rfr_dat=cr_pub%20%200pubmed
Dbnl	DBNL	Y	MGI			Y	https://www.science.org/doi/10.1126/scisignal.aaz0274?url_ver=Z39.88-2003&rfr_id=ori:rid:crossref.org&rfr_dat=cr_pub%20%200pubmed
Mogs	MOGS	Y	MGI			Y	https://www.science.org/doi/10.1126/scisignal.aaz0274?url_ver=Z39.88-2003&rfr_id=ori:rid:crossref.org&rfr_dat=cr_pub%20%200pubmed
Gss	GSS	Y	MGI			Y	https://www.science.org/doi/10.1126/scisignal.aaz0274?url_ver=Z39.88-2003&rfr_id=ori:rid:crossref.org&rfr_dat=cr_pub%20%200pubmed
Lmna	LMNA	Y	MGI			Y	https://www.science.org/doi/10.1126/scisignal.aaz0274?url_ver=Z39.88-2003&rfr_id=ori:rid:crossref.org&rfr_dat=cr_pub%20%200pubmed
Rab10	RAB10	Y	MGI			Y	PMCID: PMC8903615
Bcam	BCAM	Y	MGI			Y	PMCID: PMC8903615
Sbds	SBDS	Y	MGI			Y	https://www.science.org/doi/10.1126/scisignal.aaz0274?url_ver=Z39.88-2003&rfr_id=ori:rid:crossref.org&rfr_dat=cr_pub%20%200pubmed
Qars	QARS1	Y	MGI			Y	https://europepmc.org/article/pmc/3795223
Ipo7	IPO7	Y	MGI			Y	https://www.science.org/doi/10.1126/scisignal.aaz0274?url_ver=Z39.88-2003&rfr_id=ori:rid:crossref.org&rfr_dat=cr_pub%20%200pubmed
Ociad1	OCIAD1	Y	MGI
Nucks1	NUCKS1	Y	MGI
Nemf	NEMF	Y	MGI
Cdk5rap3	CDK5RAP3	Y	MGI
Fbxl2	FBXL2	Y	MGI
Ube4a	UBE4A	Y	MGI
Ppp2r2a	PPP2R2A	Y	MGI
Nudcd3	NUDCD3	Y	MGI
Dda1	DDA1	Y	MGI
Acad10	ACAD10	Y	MGI
Acad12	ACAD10	Y	MGI
Itch	ITCH	Y	MGI
Naa10	NAA10	Y	MGI
Rabgap1	RABGAP1	Y	MGI
Gnl1	GNL1	Y	MGI
Cbx5	CBX5	Y	MGI
Larp4b	LARP4B	Y	MGI
Rraga	RRAGA	Y	MGI
Scyl1	SCYL1	Y	MGI
Sorbs2	SORBS2	Y	MGI
Atxn2	ATXN2	Y	MGI
Acsl1	ACSL1	Y	MGI
Bckdha	BCKDHA	Y	MGI
Lpcat3	LPCAT3	Y	MGI
Eif2b5	EIF2B5	Y	MGI
Tubb5	TUBB			Y	PMCID: PMC6314433	Y	PMCID: PMC8903615
Psmd6	PSMD6			Y	Cansar	Y	https://www.science.org/doi/10.1126/scisignal.aaz0274?url_ver=Z39.88-2003&rfr_id=ori:rid:crossref.org&rfr_dat=cr_pub%20%200pubmed
Galns	GALNS			Y	PMID: 34718717	Y	https://www.science.org/doi/10.1126/scisignal.aaz0274?url_ver=Z39.88-2003&rfr_id=ori:rid:crossref.org&rfr_dat=cr_pub%20%200pubmed
Naglu	NAGLU			Y	PMID: 34718717	Y	https://www.science.org/doi/10.1126/scisignal.aaz0274?url_ver=Z39.88-2003&rfr_id=ori:rid:crossref.org&rfr_dat=cr_pub%20%200pubmed
Ndufs2	NDUFS2			Y	PMCID: PMC6314433	Y	https://www.science.org/doi/10.1126/scisignal.aaz0274?url_ver=Z39.88-2003&rfr_id=ori:rid:crossref.org&rfr_dat=cr_pub%20%200pubmed
Fkbp5	FKBP5			Y	Cansar	Y	DOI: 10.1681/ASN.2008040406
Hmbs	HMBS			Y	PMID: 34718717	Y	https://www.science.org/doi/10.1126/scisignal.aaz0274?url_ver=Z39.88-2003&rfr_id=ori:rid:crossref.org&rfr_dat=cr_pub%20%200pubmed
Cad	CAD			Y	PMID: 34718717	Y	https://www.science.org/doi/10.1126/scisignal.aaz0274?url_ver=Z39.88-2003&rfr_id=ori:rid:crossref.org&rfr_dat=cr_pub%20%200pubmed
Anpep	ANPEP			Y	PMID: 34718717	Y	PMCID: PMC8903615
Apeh	APEH			Y	PMID: 34718717	Y	https://www.science.org/doi/10.1126/scisignal.aaz0274?url_ver=Z39.88-2003&rfr_id=ori:rid:crossref.org&rfr_dat=cr_pub%20%200pubmed
Lamb2	LAMB2			Y	PMCID: PMC6314433	Y	https://www.frontiersin.org/articles/10.3389/fcell.2019.00299/full
Coasy	COASY			Y	PMID: 34718717	Y	https://www.science.org/doi/10.1126/scisignal.aaz0274?url_ver=Z39.88-2003&rfr_id=ori:rid:crossref.org&rfr_dat=cr_pub%20%200pubmed
Flna	FLNA			Y	PMID: 34718717	Y	PMCID: PMC8903615
Mtap	MTAP			Y	PMID: 34718717	Y	https://www.science.org/doi/10.1126/scisignal.aaz0274?url_ver=Z39.88-2003&rfr_id=ori:rid:crossref.org&rfr_dat=cr_pub%20%200pubmed
Csk	CSK			Y	PMCID: PMC6314433	Y	https://www.science.org/doi/10.1126/scisignal.aaz0274?url_ver=Z39.88-2003&rfr_id=ori:rid:crossref.org&rfr_dat=cr_pub%20%200pubmed
Gart	GART			Y	PMCID: PMC6314433	Y	https://www.science.org/doi/10.1126/scisignal.aaz0274?url_ver=Z39.88-2003&rfr_id=ori:rid:crossref.org&rfr_dat=cr_pub%20%200pubmed
Txn	TXN			Y	PMID: 34718717	Y	https://www.science.org/doi/10.1126/scisignal.aaz0274?url_ver=Z39.88-2003&rfr_id=ori:rid:crossref.org&rfr_dat=cr_pub%20%200pubmed
Hnrnpa1	HNRNPA1			Y	PMID: 34718717	Y	https://www.science.org/doi/10.1126/scisignal.aaz0274?url_ver=Z39.88-2003&rfr_id=ori:rid:crossref.org&rfr_dat=cr_pub%20%200pubmed
Supplemental file 2 continued
Mouse Gene	Human orthologue	Metabolic mouse?	Source	Drug?	Source	Secreted?	Source
Npepps	NPEPPS			Y	PMID: 34718717	Y	https://www.science.org/doi/10.1126/scisignal.aaz0274?url_ver=Z39.88-2003&rfr_id=ori:rid:crossref.org&rfr_dat=cr_pub%20%200pubmed
Taok1	TAOK1			Y	PMID: 34718717	Y	https://www.science.org/doi/10.1126/scisignal.aaz0274?url_ver=Z39.88-2003&rfr_id=ori:rid:crossref.org&rfr_dat=cr_pub%20%200pubmed
Sptbn1	SPTBN1			Y	PMID: 34718717	Y	https://www.science.org/doi/10.1126/scisignal.aaz0274?url_ver=Z39.88-2003&rfr_id=ori:rid:crossref.org&rfr_dat=cr_pub%20%200pubmed
Itga1	ITGA1			Y	PMID: 34718717	Y	https://www.science.org/doi/10.1126/scisignal.aaz0274?url_ver=Z39.88-2003&rfr_id=ori:rid:crossref.org&rfr_dat=cr_pub%20%200pubmed
Top1	TOP1			Y	PMCID: PMC6314433
Ndufs4	NDUFS4			Y	PMCID: PMC6314433
Por	POR			Y	PMID: 34718717
Tubb4b	TUBB4B			Y	PMCID: PMC6314433
Map1a	MAP1A			Y	https://academic.oup.com/nar/article/50/D1/D1398/6413598
Pi4kb	PI4KB			Y	PMID: 34718717
Faf1	FAF1			Y	PMID: 34718717
Gak	GAK			Y	Cansar
Gch1	GCH1			Y	PMID: 34718717
Vkorc1	VKORC1			Y	PMCID: PMC6314433
Ndufa13	NDUFA13			Y	PMCID: PMC6314433
Ndufb6	NDUFB6			Y	PMCID: PMC6314433
Clcn7	CLCN7			Y	PMID: 34718717
Psmb4	PSMB4					Y	https://www.science.org/doi/10.1126/scisignal.aaz0274?url_ver=Z39.88-2003&rfr_id=ori:rid:crossref.org&rfr_dat=cr_pub%20%200pubmed
Pebp1	PEBP1					Y	https://www.science.org/doi/10.1126/scisignal.aaz0274?url_ver=Z39.88-2003&rfr_id=ori:rid:crossref.org&rfr_dat=cr_pub%20%200pubmed
Rpl7a	RPL7A					Y	https://www.science.org/doi/10.1126/scisignal.aaz0274?url_ver=Z39.88-2003&rfr_id=ori:rid:crossref.org&rfr_dat=cr_pub%20%200pubmed
Rps13	RPS13					Y	https://www.science.org/doi/10.1126/scisignal.aaz0274?url_ver=Z39.88-2003&rfr_id=ori:rid:crossref.org&rfr_dat=cr_pub%20%200pubmed
Atp5a1	ATP5F1A					Y	https://www.science.org/doi/10.1126/scisignal.aaz0274?url_ver=Z39.88-2003&rfr_id=ori:rid:crossref.org&rfr_dat=cr_pub%20%200pubmed
Rpl8	RPL8					Y	https://www.science.org/doi/10.1126/scisignal.aaz0274?url_ver=Z39.88-2003&rfr_id=ori:rid:crossref.org&rfr_dat=cr_pub%20%200pubmed
Tuba1a	TUBA1A					Y	PMCID: PMC8903615
Hnrnpa2b1	HNRNPA2B1					Y	https://www.science.org/doi/10.1126/scisignal.aaz0274?url_ver=Z39.88-2003&rfr_id=ori:rid:crossref.org&rfr_dat=cr_pub%20%200pubmed
Rps17	RPS17					Y	https://www.science.org/doi/10.1126/scisignal.aaz0274?url_ver=Z39.88-2003&rfr_id=ori:rid:crossref.org&rfr_dat=cr_pub%20%200pubmed
Capzb	CAPZB					Y	https://www.science.org/doi/10.1126/scisignal.aaz0274?url_ver=Z39.88-2003&rfr_id=ori:rid:crossref.org&rfr_dat=cr_pub%20%200pubmed
Rpl18	RPL18					Y	https://www.science.org/doi/10.1126/scisignal.aaz0274?url_ver=Z39.88-2003&rfr_id=ori:rid:crossref.org&rfr_dat=cr_pub%20%200pubmed
Slmap	SLMAP					Y	https://www.science.org/doi/10.1126/scisignal.aaz0274?url_ver=Z39.88-2003&rfr_id=ori:rid:crossref.org&rfr_dat=cr_pub%20%200pubmed
Pnpo	PNPO					Y	https://www.science.org/doi/10.1126/scisignal.aaz0274?url_ver=Z39.88-2003&rfr_id=ori:rid:crossref.org&rfr_dat=cr_pub%20%200pubmed
Tuba1c	TUBA1C					Y	PMCID: PMC8903615
Hibch	HIBCH					Y	https://www.science.org/doi/10.1126/scisignal.aaz0274?url_ver=Z39.88-2003&rfr_id=ori:rid:crossref.org&rfr_dat=cr_pub%20%200pubmed
Sf3a1	SF3A1					Y	https://www.science.org/doi/10.1126/scisignal.aaz0274?url_ver=Z39.88-2003&rfr_id=ori:rid:crossref.org&rfr_dat=cr_pub%20%200pubmed
Mpp1	MPP1					Y	PMCID: PMC8903615
Acp2	ACP2					Y	https://www.science.org/doi/10.1126/scisignal.aaz0274?url_ver=Z39.88-2003&rfr_id=ori:rid:crossref.org&rfr_dat=cr_pub%20%200pubmed
Emd	EMD					Y	https://www.science.org/doi/10.1126/scisignal.aaz0274?url_ver=Z39.88-2003&rfr_id=ori:rid:crossref.org&rfr_dat=cr_pub%20%200pubmed
Eif4a2	EIF4A2					Y	PMCID: PMC8903615
Mindy1	MINDY1					Y	https://www.science.org/doi/10.1126/scisignal.aaz0274?url_ver=Z39.88-2003&rfr_id=ori:rid:crossref.org&rfr_dat=cr_pub%20%200pubmed
Hmox2	HMOX2					Y	https://www.science.org/doi/10.1126/scisignal.aaz0274?url_ver=Z39.88-2003&rfr_id=ori:rid:crossref.org&rfr_dat=cr_pub%20%200pubmed
Rpl13	RPL13					Y	https://www.science.org/doi/10.1126/scisignal.aaz0274?url_ver=Z39.88-2003&rfr_id=ori:rid:crossref.org&rfr_dat=cr_pub%20%200pubmed
Uqcrc1	UQCRC1					Y	https://www.science.org/doi/10.1126/scisignal.aaz0274?url_ver=Z39.88-2003&rfr_id=ori:rid:crossref.org&rfr_dat=cr_pub%20%200pubmed
Cbx1	CBX1					Y	https://www.science.org/doi/10.1126/scisignal.aaz0274?url_ver=Z39.88-2003&rfr_id=ori:rid:crossref.org&rfr_dat=cr_pub%20%200pubmed
Eif3g	EIF3G					Y	https://www.science.org/doi/10.1126/scisignal.aaz0274?url_ver=Z39.88-2003&rfr_id=ori:rid:crossref.org&rfr_dat=cr_pub%20%200pubmed
Ttn	TTN					Y	https://www.science.org/doi/10.1126/scisignal.aaz0274?url_ver=Z39.88-2003&rfr_id=ori:rid:crossref.org&rfr_dat=cr_pub%20%200pubmed
Nars2	NARS2					Y	https://europepmc.org/article/pmc/3795223
Wars	WARS1					Y	https://europepmc.org/article/pmc/3795223
Cobll1	COBLL1					Y	DOI: 10.1681/ASN.2008040406
Ptpn23	PTPN23					Y	DOI: 10.1681/ASN.2008040406
Tnpo1	TNPO1					Y	https://www.science.org/doi/10.1126/scisignal.aaz0274?url_ver=Z39.88-2003&rfr_id=ori:rid:crossref.org&rfr_dat=cr_pub%20%200pubmed
Ube2g1	UBE2G1					Y	DOI: 10.1681/ASN.2008040406
Lrrc47	LRRC47					Y	https://www.science.org/doi/10.1126/scisignal.aaz0274?url_ver=Z39.88-2003&rfr_id=ori:rid:crossref.org&rfr_dat=cr_pub%20%200pubmed
Chmp5	CHMP5					Y	DOI: 10.1681/ASN.2008040406
Nrbp1	NRBP1					Y	https://www.science.org/doi/10.1126/scisignal.aaz0274?url_ver=Z39.88-2003&rfr_id=ori:rid:crossref.org&rfr_dat=cr_pub%20%200pubmed
Cars	CARS1					Y	https://europepmc.org/article/pmc/3795223
Vars	VARS1					Y	https://europepmc.org/article/pmc/3795223
Lima1	LIMA1					Y	https://www.science.org/doi/10.1126/scisignal.aaz0274?url_ver=Z39.88-2003&rfr_id=ori:rid:crossref.org&rfr_dat=cr_pub%20%200pubmed
Dcxr	DCXR					Y	https://www.science.org/doi/10.1126/scisignal.aaz0274?url_ver=Z39.88-2003&rfr_id=ori:rid:crossref.org&rfr_dat=cr_pub%20%200pubmed
Man1b1	MAN1B1					Y	https://www.science.org/doi/10.1126/scisignal.aaz0274?url_ver=Z39.88-2003&rfr_id=ori:rid:crossref.org&rfr_dat=cr_pub%20%200pubmed
Lamtor2	LAMTOR2					Y	https://www.science.org/doi/10.1126/scisignal.aaz0274?url_ver=Z39.88-2003&rfr_id=ori:rid:crossref.org&rfr_dat=cr_pub%20%200pubmed
Shmt2	SHMT2					Y	https://www.science.org/doi/10.1126/scisignal.aaz0274?url_ver=Z39.88-2003&rfr_id=ori:rid:crossref.org&rfr_dat=cr_pub%20%200pubmed
Nudt5	NUDT5					Y	https://www.science.org/doi/10.1126/scisignal.aaz0274?url_ver=Z39.88-2003&rfr_id=ori:rid:crossref.org&rfr_dat=cr_pub%20%200pubmed
Aprt	APRT					Y	https://www.science.org/doi/10.1126/scisignal.aaz0274?url_ver=Z39.88-2003&rfr_id=ori:rid:crossref.org&rfr_dat=cr_pub%20%200pubmed
Copg1	COPG1					Y	https://www.science.org/doi/10.1126/scisignal.aaz0274?url_ver=Z39.88-2003&rfr_id=ori:rid:crossref.org&rfr_dat=cr_pub%20%200pubmed
Manba	MANBA					Y	https://www.frontiersin.org/articles/10.3389/fcell.2019.00299/full
Samm50	SAMM50					Y	https://www.science.org/doi/10.1126/scisignal.aaz0274?url_ver=Z39.88-2003&rfr_id=ori:rid:crossref.org&rfr_dat=cr_pub%20%200pubmed
Cyfip1	CYFIP1					Y	https://www.science.org/doi/10.1126/scisignal.aaz0274?url_ver=Z39.88-2003&rfr_id=ori:rid:crossref.org&rfr_dat=cr_pub%20%200pubmed
Cd151	CD151					Y	PMCID: PMC8903615
Iah1	IAH1					Y	https://www.science.org/doi/10.1126/scisignal.aaz0274?url_ver=Z39.88-2003&rfr_id=ori:rid:crossref.org&rfr_dat=cr_pub%20%200pubmed
Npepl1	NPEPL1					Y	https://www.science.org/doi/10.1126/scisignal.aaz0274?url_ver=Z39.88-2003&rfr_id=ori:rid:crossref.org&rfr_dat=cr_pub%20%200pubmed
Swap70	SWAP70					Y	https://www.science.org/doi/10.1126/scisignal.aaz0274?url_ver=Z39.88-2003&rfr_id=ori:rid:crossref.org&rfr_dat=cr_pub%20%200pubmed
Supplemental file 2 continued
Mouse Gene	Human orthologue	Metabolic mouse?	Source	Drug?	Source	Secreted?	Source
Scrn3	SCRN3					Y	https://www.science.org/doi/10.1126/scisignal.aaz0274?url_ver=Z39.88-2003&rfr_id=ori:rid:crossref.org&rfr_dat=cr_pub%20%200pubmed
Vcl	VCL					Y	PMCID: PMC8903615
Pla2g15	PLA2G15					Y	https://www.frontiersin.org/articles/10.3389/fcell.2019.00299/full
Epb41	EPB41					Y	PMCID: PMC8903615
Phykpl	PHYKPL					Y	https://www.science.org/doi/10.1126/scisignal.aaz0274?url_ver=Z39.88-2003&rfr_id=ori:rid:crossref.org&rfr_dat=cr_pub%20%200pubmed
Tom1	TOM1					Y	https://www.science.org/doi/10.1126/scisignal.aaz0274?url_ver=Z39.88-2003&rfr_id=ori:rid:crossref.org&rfr_dat=cr_pub%20%200pubmed
Atp2b4	ATP2B4					Y	https://www.science.org/doi/10.1126/scisignal.aaz0274?url_ver=Z39.88-2003&rfr_id=ori:rid:crossref.org&rfr_dat=cr_pub%20%200pubmed
Vps13a	VPS13A					Y	https://www.science.org/doi/10.1126/scisignal.aaz0274?url_ver=Z39.88-2003&rfr_id=ori:rid:crossref.org&rfr_dat=cr_pub%20%200pubmed
Cul3	CUL3					Y	https://www.science.org/doi/10.1126/scisignal.aaz0274?url_ver=Z39.88-2003&rfr_id=ori:rid:crossref.org&rfr_dat=cr_pub%20%200pubmed
Rars	RARS1					Y	https://europepmc.org/article/pmc/3795223
H1f2	H1-2					Y	https://www.science.org/doi/10.1126/scisignal.aaz0274?url_ver=Z39.88-2003&rfr_id=ori:rid:crossref.org&rfr_dat=cr_pub%20%200pubmed
Ruvbl1	RUVBL1					Y	https://www.science.org/doi/10.1126/scisignal.aaz0274?url_ver=Z39.88-2003&rfr_id=ori:rid:crossref.org&rfr_dat=cr_pub%20%200pubmed
Eml2	EML2					Y	https://www.science.org/doi/10.1126/scisignal.aaz0274?url_ver=Z39.88-2003&rfr_id=ori:rid:crossref.org&rfr_dat=cr_pub%20%200pubmed
Suox	SUOX					Y	https://www.science.org/doi/10.1126/scisignal.aaz0274?url_ver=Z39.88-2003&rfr_id=ori:rid:crossref.org&rfr_dat=cr_pub%20%200pubmed
Map4	MAP4					Y	https://www.science.org/doi/10.1126/scisignal.aaz0274?url_ver=Z39.88-2003&rfr_id=ori:rid:crossref.org&rfr_dat=cr_pub%20%200pubmed
Ckap5	CKAP5					Y	https://www.science.org/doi/10.1126/scisignal.aaz0274?url_ver=Z39.88-2003&rfr_id=ori:rid:crossref.org&rfr_dat=cr_pub%20%200pubmed
Ddx39b	DDX39B					Y	https://www.science.org/doi/10.1126/scisignal.aaz0274?url_ver=Z39.88-2003&rfr_id=ori:rid:crossref.org&rfr_dat=cr_pub%20%200pubmed
Strn4	STRN4					Y	https://www.science.org/doi/10.1126/scisignal.aaz0274?url_ver=Z39.88-2003&rfr_id=ori:rid:crossref.org&rfr_dat=cr_pub%20%200pubmed
Tnks1bp1	TNKS1BP1					Y	https://www.science.org/doi/10.1126/scisignal.aaz0274?url_ver=Z39.88-2003&rfr_id=ori:rid:crossref.org&rfr_dat=cr_pub%20%200pubmed
Ap1b1	AP1B1					Y	https://www.science.org/doi/10.1126/scisignal.aaz0274?url_ver=Z39.88-2003&rfr_id=ori:rid:crossref.org&rfr_dat=cr_pub%20%200pubmed
Cnpy4	CNPY4					Y	https://www.frontiersin.org/articles/10.3389/fcell.2019.00299/full
Cyrib	CYRIB					Y	https://www.science.org/doi/10.1126/scisignal.aaz0274?url_ver=Z39.88-2003&rfr_id=ori:rid:crossref.org&rfr_dat=cr_pub%20%200pubmed
Hectd3	HECTD3					Y	https://www.science.org/doi/10.1126/scisignal.aaz0274?url_ver=Z39.88-2003&rfr_id=ori:rid:crossref.org&rfr_dat=cr_pub%20%200pubmed
Prune1	PRUNE1					Y	https://www.science.org/doi/10.1126/scisignal.aaz0274?url_ver=Z39.88-2003&rfr_id=ori:rid:crossref.org&rfr_dat=cr_pub%20%200pubmed
Xpo7	XPO7					Y	https://www.science.org/doi/10.1126/scisignal.aaz0274?url_ver=Z39.88-2003&rfr_id=ori:rid:crossref.org&rfr_dat=cr_pub%20%200pubmed
Ckmt1	CKMT1B					Y	https://www.science.org/doi/10.1126/scisignal.aaz0274?url_ver=Z39.88-2003&rfr_id=ori:rid:crossref.org&rfr_dat=cr_pub%20%200pubmed
Dkc1	DKC1					Y	https://www.science.org/doi/10.1126/scisignal.aaz0274?url_ver=Z39.88-2003&rfr_id=ori:rid:crossref.org&rfr_dat=cr_pub%20%200pubmed
Gmppb	GMPPB					Y	https://www.science.org/doi/10.1126/scisignal.aaz0274?url_ver=Z39.88-2003&rfr_id=ori:rid:crossref.org&rfr_dat=cr_pub%20%200pubmed
Nap1l4	NAP1L4					Y	https://www.science.org/doi/10.1126/scisignal.aaz0274?url_ver=Z39.88-2003&rfr_id=ori:rid:crossref.org&rfr_dat=cr_pub%20%200pubmed
Ppp1r14bl	PPP1R14B					Y	https://www.science.org/doi/10.1126/scisignal.aaz0274?url_ver=Z39.88-2003&rfr_id=ori:rid:crossref.org&rfr_dat=cr_pub%20%200pubmed
Tbl2	TBL2					Y	https://www.science.org/doi/10.1126/scisignal.aaz0274?url_ver=Z39.88-2003&rfr_id=ori:rid:crossref.org&rfr_dat=cr_pub%20%200pubmed
Actn1	ACTN1					Y	PMCID: PMC8903615
Lpp	LPP					Y	https://www.science.org/doi/10.1126/scisignal.aaz0274?url_ver=Z39.88-2003&rfr_id=ori:rid:crossref.org&rfr_dat=cr_pub%20%200pubmed
Dctn2	DCTN2					Y	https://www.science.org/doi/10.1126/scisignal.aaz0274?url_ver=Z39.88-2003&rfr_id=ori:rid:crossref.org&rfr_dat=cr_pub%20%200pubmed
Hacd3	HACD3					Y	https://www.science.org/doi/10.1126/scisignal.aaz0274?url_ver=Z39.88-2003&rfr_id=ori:rid:crossref.org&rfr_dat=cr_pub%20%200pubmed
Arpc1a	ARPC1A					Y	https://www.science.org/doi/10.1126/scisignal.aaz0274?url_ver=Z39.88-2003&rfr_id=ori:rid:crossref.org&rfr_dat=cr_pub%20%200pubmed
Lsm2	LSM2					Y	https://www.science.org/doi/10.1126/scisignal.aaz0274?url_ver=Z39.88-2003&rfr_id=ori:rid:crossref.org&rfr_dat=cr_pub%20%200pubmed
Gdi1	GDI1					Y	https://www.science.org/doi/10.1126/scisignal.aaz0274?url_ver=Z39.88-2003&rfr_id=ori:rid:crossref.org&rfr_dat=cr_pub%20%200pubmed
H2az2	H2AZ2					Y	PMCID: PMC8903615
Cct3	CCT3					Y	https://www.science.org/doi/10.1126/scisignal.aaz0274?url_ver=Z39.88-2003&rfr_id=ori:rid:crossref.org&rfr_dat=cr_pub%20%200pubmed
Eloc	ELOC					Y	https://www.science.org/doi/10.1126/scisignal.aaz0274?url_ver=Z39.88-2003&rfr_id=ori:rid:crossref.org&rfr_dat=cr_pub%20%200pubmed
Clic1	CLIC1					Y	https://www.science.org/doi/10.1126/scisignal.aaz0274?url_ver=Z39.88-2003&rfr_id=ori:rid:crossref.org&rfr_dat=cr_pub%20%200pubmed
Arhgap1	ARHGAP1					Y	https://www.science.org/doi/10.1126/scisignal.aaz0274?url_ver=Z39.88-2003&rfr_id=ori:rid:crossref.org&rfr_dat=cr_pub%20%200pubmed
Tapbp	TAPBP					Y	https://www.frontiersin.org/articles/10.3389/fcell.2019.00299/full
Atp6v1b2	ATP6V1B2					Y	https://www.science.org/doi/10.1126/scisignal.aaz0274?url_ver=Z39.88-2003&rfr_id=ori:rid:crossref.org&rfr_dat=cr_pub%20%200pubmed
Sf3b2	SF3B2					Y	https://www.science.org/doi/10.1126/scisignal.aaz0274?url_ver=Z39.88-2003&rfr_id=ori:rid:crossref.org&rfr_dat=cr_pub%20%200pubmed
Septin2	SEPTIN2					Y	https://www.science.org/doi/10.1126/scisignal.aaz0274?url_ver=Z39.88-2003&rfr_id=ori:rid:crossref.org&rfr_dat=cr_pub%20%200pubmed
Atp5j2	ATP5MF					Y	https://www.science.org/doi/10.1126/scisignal.aaz0274?url_ver=Z39.88-2003&rfr_id=ori:rid:crossref.org&rfr_dat=cr_pub%20%200pubmed
Cuta	CUTA					Y	https://www.science.org/doi/10.1126/scisignal.aaz0274?url_ver=Z39.88-2003&rfr_id=ori:rid:crossref.org&rfr_dat=cr_pub%20%200pubmed
Rps18	RPS18					Y	https://www.science.org/doi/10.1126/scisignal.aaz0274?url_ver=Z39.88-2003&rfr_id=ori:rid:crossref.org&rfr_dat=cr_pub%20%200pubmed
Rap1a	RAP1A					Y	https://www.science.org/doi/10.1126/scisignal.aaz0274?url_ver=Z39.88-2003&rfr_id=ori:rid:crossref.org&rfr_dat=cr_pub%20%200pubmed
Nudt3	NUDT3					Y	https://www.science.org/doi/10.1126/scisignal.aaz0274?url_ver=Z39.88-2003&rfr_id=ori:rid:crossref.org&rfr_dat=cr_pub%20%200pubmed
Hspa4	HSPA4					Y	https://www.science.org/doi/10.1126/scisignal.aaz0274?url_ver=Z39.88-2003&rfr_id=ori:rid:crossref.org&rfr_dat=cr_pub%20%200pubmed
Pdap1	PDAP1					Y	https://www.science.org/doi/10.1126/scisignal.aaz0274?url_ver=Z39.88-2003&rfr_id=ori:rid:crossref.org&rfr_dat=cr_pub%20%200pubmed
Psmc3	PSMC3					Y	https://www.science.org/doi/10.1126/scisignal.aaz0274?url_ver=Z39.88-2003&rfr_id=ori:rid:crossref.org&rfr_dat=cr_pub%20%200pubmed
Gars	GARS1					Y	https://europepmc.org/article/pmc/3795223
Psma3	PSMA3					Y	https://www.science.org/doi/10.1126/scisignal.aaz0274?url_ver=Z39.88-2003&rfr_id=ori:rid:crossref.org&rfr_dat=cr_pub%20%200pubmed
Akr1a1	AKR1A1					Y	https://www.science.org/doi/10.1126/scisignal.aaz0274?url_ver=Z39.88-2003&rfr_id=ori:rid:crossref.org&rfr_dat=cr_pub%20%200pubmed
Bcap31	BCAP31					Y	PMCID: PMC8903615
Scp2	SCP2					Y	https://www.science.org/doi/10.1126/scisignal.aaz0274?url_ver=Z39.88-2003&rfr_id=ori:rid:crossref.org&rfr_dat=cr_pub%20%200pubmed
Arpc1b	ARPC1B					Y	https://www.science.org/doi/10.1126/scisignal.aaz0274?url_ver=Z39.88-2003&rfr_id=ori:rid:crossref.org&rfr_dat=cr_pub%20%200pubmed
Lman2	LMAN2					Y	https://www.science.org/doi/10.1126/scisignal.aaz0274?url_ver=Z39.88-2003&rfr_id=ori:rid:crossref.org&rfr_dat=cr_pub%20%200pubmed
Psma1	PSMA1					Y	https://www.science.org/doi/10.1126/scisignal.aaz0274?url_ver=Z39.88-2003&rfr_id=ori:rid:crossref.org&rfr_dat=cr_pub%20%200pubmed
Prkar2a	PRKAR2A					Y	https://www.science.org/doi/10.1126/scisignal.aaz0274?url_ver=Z39.88-2003&rfr_id=ori:rid:crossref.org&rfr_dat=cr_pub%20%200pubmed
Cmip	CMIP					Y	https://www.science.org/doi/10.1126/scisignal.aaz0274?url_ver=Z39.88-2003&rfr_id=ori:rid:crossref.org&rfr_dat=cr_pub%20%200pubmed
Mtch2	MTCH2					Y	https://www.science.org/doi/10.1126/scisignal.aaz0274?url_ver=Z39.88-2003&rfr_id=ori:rid:crossref.org&rfr_dat=cr_pub%20%200pubmed
Ddx21	DDX21					Y	https://www.science.org/doi/10.1126/scisignal.aaz0274?url_ver=Z39.88-2003&rfr_id=ori:rid:crossref.org&rfr_dat=cr_pub%20%200pubmed
Ywhah	YWHAH					Y	https://www.science.org/doi/10.1126/scisignal.aaz0274?url_ver=Z39.88-2003&rfr_id=ori:rid:crossref.org&rfr_dat=cr_pub%20%200pubmed
Neu1	NEU1					Y	https://www.science.org/doi/10.1126/scisignal.aaz0274?url_ver=Z39.88-2003&rfr_id=ori:rid:crossref.org&rfr_dat=cr_pub%20%200pubmed
Atp6v0a1	ATP6V0A1					Y	https://www.science.org/doi/10.1126/scisignal.aaz0274?url_ver=Z39.88-2003&rfr_id=ori:rid:crossref.org&rfr_dat=cr_pub%20%200pubmed
Supplemental file 2 continued
Mouse Gene	Human orthologue	Metabolic mouse?	Source	Drug?	Source	Secreted?	Source
Ist1	IST1					Y	https://www.science.org/doi/10.1126/scisignal.aaz0274?url_ver=Z39.88-2003&rfr_id=ori:rid:crossref.org&rfr_dat=cr_pub%20%200pubmed
Rpn1	RPN1					Y	https://www.science.org/doi/10.1126/scisignal.aaz0274?url_ver=Z39.88-2003&rfr_id=ori:rid:crossref.org&rfr_dat=cr_pub%20%200pubmed
Copb1	COPB1					Y	https://www.science.org/doi/10.1126/scisignal.aaz0274?url_ver=Z39.88-2003&rfr_id=ori:rid:crossref.org&rfr_dat=cr_pub%20%200pubmed
Echdc2	ECHDC2					Y	https://www.science.org/doi/10.1126/scisignal.aaz0274?url_ver=Z39.88-2003&rfr_id=ori:rid:crossref.org&rfr_dat=cr_pub%20%200pubmed
Ap1g1	AP1G1					Y	https://www.science.org/doi/10.1126/scisignal.aaz0274?url_ver=Z39.88-2003&rfr_id=ori:rid:crossref.org&rfr_dat=cr_pub%20%200pubmed
Hnrnpul1	HNRNPUL1					Y	https://www.science.org/doi/10.1126/scisignal.aaz0274?url_ver=Z39.88-2003&rfr_id=ori:rid:crossref.org&rfr_dat=cr_pub%20%200pubmed
H1f5	H1-5					Y	https://www.science.org/doi/10.1126/scisignal.aaz0274?url_ver=Z39.88-2003&rfr_id=ori:rid:crossref.org&rfr_dat=cr_pub%20%200pubmed
Mpst	MPST					Y	https://www.science.org/doi/10.1126/scisignal.aaz0274?url_ver=Z39.88-2003&rfr_id=ori:rid:crossref.org&rfr_dat=cr_pub%20%200pubmed
Ankfy1	ANKFY1					Y	https://www.science.org/doi/10.1126/scisignal.aaz0274?url_ver=Z39.88-2003&rfr_id=ori:rid:crossref.org&rfr_dat=cr_pub%20%200pubmed
Eif4a1	EIF4A1					Y	https://www.science.org/doi/10.1126/scisignal.aaz0274?url_ver=Z39.88-2003&rfr_id=ori:rid:crossref.org&rfr_dat=cr_pub%20%200pubmed
Man2c1	MAN2C1					Y	https://www.science.org/doi/10.1126/scisignal.aaz0274?url_ver=Z39.88-2003&rfr_id=ori:rid:crossref.org&rfr_dat=cr_pub%20%200pubmed
Psmd13	PSMD13					Y	https://www.science.org/doi/10.1126/scisignal.aaz0274?url_ver=Z39.88-2003&rfr_id=ori:rid:crossref.org&rfr_dat=cr_pub%20%200pubmed
Naprt	NAPRT					Y	https://www.science.org/doi/10.1126/scisignal.aaz0274?url_ver=Z39.88-2003&rfr_id=ori:rid:crossref.org&rfr_dat=cr_pub%20%200pubmed
Des	DES					Y	PMCID: PMC8903615
Fen1	FEN1					Y	https://www.science.org/doi/10.1126/scisignal.aaz0274?url_ver=Z39.88-2003&rfr_id=ori:rid:crossref.org&rfr_dat=cr_pub%20%200pubmed
Gna14	GNA14					Y	PMCID: PMC8903615
Dbn1	DBN1					Y	https://www.science.org/doi/10.1126/scisignal.aaz0274?url_ver=Z39.88-2003&rfr_id=ori:rid:crossref.org&rfr_dat=cr_pub%20%200pubmed
Emilin1	EMILIN1					Y	https://www.frontiersin.org/articles/10.3389/fcell.2019.00299/full
Sdk2	SDK2					Y	https://www.frontiersin.org/articles/10.3389/fcell.2019.00299/full
Khk	KHK					Y	https://www.science.org/doi/10.1126/scisignal.aaz0274?url_ver=Z39.88-2003&rfr_id=ori:rid:crossref.org&rfr_dat=cr_pub%20%200pubmed
Camk1	CAMK1					Y	https://www.science.org/doi/10.1126/scisignal.aaz0274?url_ver=Z39.88-2003&rfr_id=ori:rid:crossref.org&rfr_dat=cr_pub%20%200pubmed
Gipc2	GIPC2					Y	DOI: 10.1681/ASN.2008040406
Coro1a	CORO1A					Y	https://www.science.org/doi/10.1126/scisignal.aaz0274?url_ver=Z39.88-2003&rfr_id=ori:rid:crossref.org&rfr_dat=cr_pub%20%200pubmed
St6gal1	ST6GAL1					Y	https://www.science.org/doi/10.1126/scisignal.aaz0274?url_ver=Z39.88-2003&rfr_id=ori:rid:crossref.org&rfr_dat=cr_pub%20%200pubmed
Rab39b	RAB39B					Y	PMCID: PMC8903615
Pfas	PFAS					Y	https://www.science.org/doi/10.1126/scisignal.aaz0274?url_ver=Z39.88-2003&rfr_id=ori:rid:crossref.org&rfr_dat=cr_pub%20%200pubmed
Fuom	FUOM					Y	https://www.science.org/doi/10.1126/scisignal.aaz0274?url_ver=Z39.88-2003&rfr_id=ori:rid:crossref.org&rfr_dat=cr_pub%20%200pubmed
Smim1	SMIM1					Y	PMCID: PMC8903615
Asah1	ASAH1					Y	https://www.frontiersin.org/articles/10.3389/fcell.2019.00299/full
Son	SON
Spcs1	SPCS1
Rps21	RPS21
Sec11c	SEC11C
H2-D1	HLA-E
H2-K1	HLA-E
Gnl3	GNL3
Pold2	POLD2
Sae1	SAE1
Mpdu1	MPDU1
Pitpnm2	PITPNM2
Rab24	RAB24
Ddx50	DDX50
Surf1	SURF1
Smarcd2	SMARCD2
Cog5	COG5
Tnpo2	TNPO2
Ccdc12	CCDC12
Hook2	HOOK2
Mcf2l	MCF2L
Larp4	LARP4
Lyplal1	LYPLAL1
Fundc2	FUNDC2
Srrt	SRRT
Alg5	ALG5
Mtmr9	MTMR9
Mthfd2	MTHFD2
Ankrd28	ANKRD28
Tbl1x	TBL1X
Pdhx	PDHX
U2af2	U2AF2
Ufd1	UFD1
Nploc4	NPLOC4
Pde12	PDE12
Anapc4	ANAPC4
Mecp2	MECP2
Vbp1	VBP1
Mrps30	MRPS30
Gtf2i	GTF2I
Pja1	PJA1
Wdr61	WDR61
Supplemental file 2 continued
Mouse Gene	Human orthologue	Metabolic mouse?	Source	Drug?	Source	Secreted?	Source
Lysmd2	LYSMD2
Ppip5k2	PPIP5K2
Ppp2r5e	PPP2R5E
Clptm1	CLPTM1
Prrc2a	PRRC2A
Ccdc92	CCDC92
Mrps31	MRPS31
Slc7a14	SLC7A14
Ppm1g	PPM1G
Tmem11	TMEM11
Tbcd	TBCD
Smug1	SMUG1
Nasp	NASP
F8a	F8A1
Atad1	ATAD1
Kifbp	KIFBP
Cux1	CUX1
Sart3	SART3
Luc7l	LUC7L
Cog1	COG1
Eif2b4	EIF2B4
Mapre3	MAPRE3
Fxr2	FXR2
Hip1r	HIP1R
Unc119b	UNC119B
Vps45	VPS45
Abcf1	ABCF1
Smarcc2	SMARCC2
Brcc3	BRCC3
Gdap1l1	GDAP1L1
Ppp1r11	PPP1R11
Uprt	UPRT
Timm10b	TIMM10B
Opa3	OPA3
Slc4a1ap	SLC4A1AP
Fam98b	FAM98B
Habp4	HABP4
Cwf19l1	CWF19L1
Foxk1	FOXK1
Ppp4r3a	PPP4R3A
Vac14	VAC14
Usp4	USP4
Otud4	OTUD4
Zc3h18	ZC3H18
Akap8	AKAP8
Zzef1	ZZEF1
Skiv2l	SKIV2L
Rmdn1	RMDN1
Nipsnap1	NIPSNAP1
Irf2bpl	IRF2BPL
Gatad2a	GATAD2A
Spg7	SPG7
Arpin	ARPIN-AP3S2
Dido1	DIDO1
Ap3s2	AP3S2
Atxn2l	ATXN2L
Strbp	STRBP
Zpr1	ZPR1
Akap10	AKAP10
Ap3b2	AP3B2
Eftud2	EFTUD2
Pwp1	PWP1
Sgsm2	SGSM2
Oxnad1	OXNAD1
Lage3	LAGE3
Sgsm1	SGSM1
Nf1	NF1
Nrbf2	NRBF2
Spryd4	SPRYD4
Sf3a3	SF3A3
Supplemental file 2 continued
Mouse Gene	Human orthologue	Metabolic mouse?	Source	Drug?	Source	Secreted?	Source
Lmf2	LMF2
Ppfibp1	PPFIBP1
Sh3gl1	SH3GL1
Tmpo	TMPO
Trappc11	TRAPPC11
C030006K11Rik	C8orf82
Ints14	INTS14
Mroh1	MROH1
Tor3a	TOR3A
Babam2	BABAM2
Tp53bp1	TP53BP1
Cmtr1	CMTR1
H1f4	H1-4
Usp19	USP19
Carmil1	CARMIL1
Erlin1	ERLIN1
Nufip2	NUFIP2
Nup133	NUP133
Nup160	NUP160
Syne1	SYNE1
Vps33b	VPS33B
Abr	ABR
Bcap29	BCAP29
Bola1	BOLA1
Cert1	CERT1
Cnot9	CNOT9
Cog4	COG4
Dhfr	DHFR2
Elp1	ELP1
Exosc8	EXOSC8
Fyco1	FYCO1
Gpr180	GPR180
Tbc1d23	TBC1D23
Dip2b	DIP2B
Emg1	EMG1
Fam104a	FAM104A
Lbr	LBR
Selenoi	SELENOI
Acss2	ACSS2
Snx4	SNX4
Arfgap2	ARFGAP2
Bet1l	BET1L
Sec16a	SEC16A
Znrd2	ZNRD2
Lman2l	LMAN2L
Ube2z	UBE2Z
Uqcr10	UQCR10
Eif2s2	EIF2S2
Pdxdc1	PDXDC1
Grsf1	GRSF1
Hax1	HAX1
Rufy3	RUFY3
Ube3c	UBE3C
Arl6ip1	ARL6IP1
Tmed4	TMED4
Mbnl1	MBNL1
Bag1	BAG1
Ttc39a	TTC39A
Rsrc2	RSRC2
Tma7	TMA7
Yif1a	YIF1A
Prrc2c	PRRC2C
2210016L21Rik	C12orf43
Dcaf7	DCAF7
Zfp638	ZNF638
Rbm6	RBM6
Elovl5	ELOVL5
Akap11	AKAP11
Pabpc4	PABPC4
Ccar1	CCAR1
Supplemental file 2 continued
Mouse Gene	Human orthologue	Metabolic mouse?	Source	Drug?	Source	Secreted?	Source
Macf1	MACF1
Snx17	SNX17
Polr2a	POLR2A
Ric8a	RIC8A
Ctbp1	CTBP1
Tmem214	TMEM214
Ube2r2	UBE2R2
Rusf1	RUSF1
Mrps18b	MRPS18B
9030624J02Rik	VPS35L
Dpysl5	DPYSL5
Ovca2	OVCA2
H1f1	H1-1
Eif3c	EIF3CL
Dock7	DOCK7
Akap8l	AKAP8L
Mad1l1	MAD1L1
Irf2bp1	IRF2BP1
Gpx2	GPX2
Srsf4	SRSF4
H2ax	H2AX
Map3k15	MAP3K15
Anapc1	ANAPC1
Lztfl1	LZTFL1
Ccdc62	CCDC62
Dnajc11	DNAJC11
Drg2	DRG2
Zgpat	ZGPAT
Ufsp1	UFSP1
Gcsh	GCSH
Yrdc	YRDC
Sugp1	SUGP1
Copz2	COPZ2
Pycrl	PYCR3
L2hgdh	L2HGDH
Seh1l	SEH1L
Htra2	HTRA2
septin4	SEPTIN4
Adck5	ADCK5
Trappc5	TRAPPC5
Sars2	SARS2
Vti1a	VTI1A
Clybl	CLYBL
Ndufaf6	NDUFAF6
Gcdh	GCDH
Sec24c	SEC24C
Mfap1	MFAP1
Tmlhe	TMLHE
Nt5c2	NT5C2
Hdgfl2	HDGFL2
Raver1	RAVER1
Abcb9	ABCB9
Gtpbp3	GTPBP3
Supv3l1	SUPV3L1
Fdx2	FDX2
Gdpd1	GDPD1
Rabep2	RABEP2
Acsf3	ACSF3
Myo15b	MYO15B
